# Supplementary material for: Single-Cell Transcriptional Profiling Reveals Cell Type-Specific Sex-Dependent Molecular Patterns of Schizophrenia
Source: Int J Mol Sci. 2025 Mar 1;26(5):2227. doi: 10.3390/ijms26052227 (PMC11900070; doi:10.3390/ijms26052227)
Supplement: Supplementary file 1 [file ijms-26-02227-s001.zip]

Archive with 1 entries (1 files):
- ijms-3470861-supplementary.pdf
